# Supplementary material for: Scleral appearance is not a correlate of domestication in mammals
Source: Zoological Lett. 2023 May 29;9:12. doi: 10.1186/s40851-023-00210-z (PMC10228120; doi:10.1186/s40851-023-00210-z)
Supplement: Supplementary file 1 — Additional file 1: Supplementary Table 1. [file 40851_2023_210_MOESM1_ESM.xlsx]

## Sheet: Tabelle1
Species	mean scleral brightness		HC
	paper	actual value	paper	actual value
Mustela putorius	173	173	143	153
Mustela putorius	125.5	202	212	212
Mustela putorius	71	162	133	133
Mustela putorius	162	156.5	161	161
Mustela putorius	156.5	169.5	181	181
Mustela putorius	103.5	128.5	138	138
Mustela putorius	122	122	99	99
Mustela putorius	104.5	104.5	87	87
Mustela putorius	157	157	118	118
Mustela putorius	160.5	160.5	128	128
Mustela putorius	93	163.5	154	154
Mustela putorius	103.5	103.5	82	82
Mustela eversmanni	64.5	129	100	100
Mustela eversmanni	135.5	135.5	125	125
Mustela eversmanni	137	137	129	129
Mustela furo	86.5	94.5	96	96
Mustela furo	92.5	140.5	112	112
Mustela furo	89.5	108	104	104
Mustela furo	121	121	121	121
Mustela furo	86.5	97.5	98	98
Mustela furo	83.5	151.5	137	137
Mustela furo	107.5	185.5	153	153
Mustela furo	98.5	106	71	71
Mustela furo	94.5	120.5	88	88
Mustela furo	144	144	117	117
Mustela furo	92.5	111	73	73
Mustela furo	147	147	150	150
Mustela furo	92	114.5	118	118
Mustela furo	160	160	122	122
Mustela furo	123	123	136	136
